# Supplementary material for: The Phylogeny and Metabolic Potentials of an Aromatics-Degrading Marivivens Bacterium Isolated from Intertidal Seawater in East China Sea
Source: Microorganisms. 2024 Jun 27;12(7):1308. doi: 10.3390/microorganisms12071308 (PMC11278965; doi:10.3390/microorganisms12071308)
Supplement: Supplementary file 1 [file microorganisms-12-01308-s001.zip › Table S1.xlsx]

## Sheet: Sheet1
#Table S1: The fatty acids contents of strain LCG002.
Fatty acids component	percent
C10:0 3-OH	0.87
C12:0	0.26
C13:0 iso	0.74
C14:0 iso	0.35
C14:0 anteiso	0.38
C16:0 N alcohol	0.62
Sum In Feature 3	1.18
C16:0	8.03
C17:0	0.52
C18:3 ω6c (6,9,12)	0.23
C18:1 ω9c	0.61
Sum In Feature 8	56.02
C18:0	7.51
C18:1 ω7c 11-methyl	20.71
Sum In Feature 7	1.47
C20:1 ω7c	0.51
Sum In Feature represent groups of two or three fatty acids which could not be separated by GLC with the MIDI system.
Sum In Feature 3, C16:1 ω7c/ω6c; Sum In Feature 7, C19:1 ω6c/ω7c/19cy; Sum In Feature 8, C18:1 ω7c/ω6c.
