# Supplementary material for: The Phylogeny and Metabolic Potentials of an Aromatics-Degrading Marivivens Bacterium Isolated from Intertidal Seawater in East China Sea
Source: Microorganisms. 2024 Jun 27;12(7):1308. doi: 10.3390/microorganisms12071308 (PMC11278965; doi:10.3390/microorganisms12071308)
Supplement: Supplementary file 1 [file microorganisms-12-01308-s001.zip › Table S10.xlsx]

## Sheet: Sheet1
#Table S10: The genes involved in utilization of nitrogen, phosphorus and sulfur sources.
Locus tag	Annotation
Nitrogen
QQG91_RS05650	urea ABC transporter substrate-binding protein
QQG91_RS05655	urea ABC transporter permease subunit UrtB
QQG91_RS05660	urea ABC transporter permease subunit UrtC
QQG91_RS05665	urea ABC transporter ATP-binding protein UrtD
QQG91_RS05670	urea ABC transporter ATP-binding subunit UrtE
QQG91_RS06750	ammonium transporter
QQG91_RS09275	ABC transporter permease
QQG91_RS09280	extracellular solute-binding protein
QQG91_RS09285	ABC transporter ATP-binding protein
QQG91_RS11835	polyamine ABC transporter substrate-binding protein
QQG91_RS11840	polyamine ABC transporter ATP-binding protein
QQG91_RS11845	ABC transporter permease subunit
QQG91_RS11850	ABC transporter permease subunit
QQG91_RS13085	nitrate ABC transporter ATP-binding protein
QQG91_RS13090	ABC transporter permease
QQG91_RS13095	CmpA/NrtA family ABC transporter substrate-binding protein
QQG91_RS14740	ABC transporter permease
QQG91_RS14745	ABC transporter permease
QQG91_RS14750	extracellular solute-binding protein
QQG91_RS14755	ABC transporter ATP-binding protein
QQG91_RS15185	ABC transporter ATP-binding protein
QQG91_RS15190	ABC transporter permease
QQG91_RS15195	ABC transporter permease
QQG91_RS15200	extracellular solute-binding protein
Phosphorus
QQG91_RS06595	phosphate signaling complex protein PhoU
QQG91_RS06600	phosphate ABC transporter ATP-binding protein PstB
QQG91_RS06605	phosphate ABC transporter permease PstA
QQG91_RS06610	phosphate ABC transporter permease subunit PstC
QQG91_RS06615	substrate-binding domain-containing protein
QQG91_RS09095	sn-glycerol-3-phosphate ABC transporter ATP-binding protein UgpC
QQG91_RS09100	ABC transporter permease subunit
QQG91_RS09105	ABC transporter permease subunit
QQG91_RS09110	extracellular solute-binding protein
QQG91_RS14680	ABC transporter permease
QQG91_RS14685	ATP-binding cassette domain-containing protein
QQG91_RS14690	putative selenate ABC transporter substrate-binding protein
Sulfur
QQG91_RS10875	c-type cytochrome
QQG91_RS10880	sulfite dehydrogenase
QQG91_RS10885	thiosulfohydrolase SoxB
QQG91_RS10890	sulfur oxidation c-type cytochrome SoxA
QQG91_RS10895	thiosulfate oxidation carrier complex protein SoxZ
QQG91_RS10900	thiosulfate oxidation carrier protein SoxY
QQG91_RS10905	sulfur oxidation c-type cytochrome SoxX
