# Supplementary material for: The Phylogeny and Metabolic Potentials of an Aromatics-Degrading Marivivens Bacterium Isolated from Intertidal Seawater in East China Sea
Source: Microorganisms. 2024 Jun 27;12(7):1308. doi: 10.3390/microorganisms12071308 (PMC11278965; doi:10.3390/microorganisms12071308)
Supplement: Supplementary file 1 [file microorganisms-12-01308-s001.zip › Table S2.xlsx]

## Sheet: Sheet1
#Table S2: The ANIb values and aligned percentage between strain LCG002 and other strains.
	Marivivens_sp._JLT3646_JLT3646	Marivivens_niveibacter_MCCC_1A06712	Aestuarium_zhoushanense_G7	Marivivens_donghaensis_HF1	Marivivens_aquimaris_GSB7	Marivivens_geojensis_FJ12	Marivivens_donghaensis_KCTC_42776	Marivivens_sp._LCG002_LCG002	Marivivens_donghaensis_CECT_8947	Yoonia_vestfoldensis_DSM_16212	Yoonia_maricola_DSM_29128	Yoonia_maritima_DSM_101533	Yoonia_sediminilitoris_DSM_29955	Yoonia_sediminilitoris_CECT_8284	Yoonia_ponticola_DSM_101064	Yoonia_sp._I_8.24	Yoonia_sp._F2084L	Yoonia_sp._1_MG-2023_D2R19	Yoonia_sp._67	Yoonia_sp._76	Yoonia_sp._72	Yoonia_sp._67-2	Yoonia_litorea_DSM_29433	Yoonia_tamlensis_DSM_26879	Yoonia_rosea_DSM_29591
GCA_001908835.1_a-proteobacteria_Marivivens_sp._JLT3646_JLT3646	1	0.755052	0.920273	0.750766	0.754557	0.977901	0.921107	0.744343	0.921115	0.723951	0.720015	0.722565	0.719841	0.719839	0.721774	0.719545	0.719557	0.720253	0.720267	0.72521	0.725157	0.720485	0.722419	0.723108	0.722862
GCA_002150005.2_a-proteobacteria_Marivivens_niveibacter_MCCC_1A06712	0.754436	1	0.755377	0.746794	0.746219	0.753871	0.755385	0.735871	0.755274	0.725034	0.720489	0.724018	0.721424	0.721422	0.723465	0.723146	0.720865	0.721929	0.72222	0.725358	0.725316	0.722379	0.720859	0.727882	0.72377
GCA_002850435.1_a-proteobacteria_Aestuarium_zhoushanense_G7	0.92059	0.757692	1	0.755008	0.762514	0.920392	0.963505	0.746082	0.963506	0.726518	0.721305	0.72436	0.721044	0.721066	0.726377	0.723041	0.722265	0.72249	0.720833	0.727061	0.726994	0.721115	0.729554	0.725711	0.725883
GCA_011806565.1_a-proteobacteria_Marivivens_donghaensis_HF1	0.751062	0.747154	0.753719	1	0.927943	0.750775	0.753239	0.748002	0.753293	0.729764	0.719605	0.71961	0.723225	0.723224	0.71946	0.717458	0.721492	0.716213	0.723249	0.73057	0.730662	0.723418	0.725741	0.72422	0.72648
GCA_015220045.1_a-proteobacteria_Marivivens_aquimaris_GSB7	0.755327	0.748804	0.763492	0.927925	1	0.75469	0.754175	0.750021	0.753976	0.733232	0.722749	0.722779	0.724158	0.724158	0.731919	0.719348	0.723122	0.720178	0.725826	0.732326	0.732324	0.725858	0.732974	0.725673	0.727205
GCA_023540835.1_a-proteobacteria_Marivivens_geojensis_FJ12	0.978272	0.753313	0.919763	0.749572	0.752804	1	0.920187	0.742689	0.920148	0.722022	0.718156	0.72054	0.717012	0.717011	0.720283	0.720047	0.718953	0.719502	0.718589	0.723583	0.723589	0.718821	0.721271	0.722252	0.721004
GCA_023541015.1_a-proteobacteria_Marivivens_donghaensis_KCTC_42776	0.921108	0.756846	0.963634	0.752468	0.753283	0.920265	1	0.74446	1	0.724488	0.71902	0.722666	0.718188	0.718187	0.720347	0.720721	0.72076	0.719093	0.720396	0.725189	0.725112	0.720658	0.722065	0.724117	0.722423
GCA_030264275.1_a-proteobacteria_Marivivens_sp._LCG002_LCG002	0.744726	0.73664	0.745528	0.749333	0.749816	0.744742	0.745808	1	0.745738	0.732257	0.722613	0.721255	0.724319	0.724318	0.720201	0.721437	0.723668	0.71971	0.726372	0.733928	0.733869	0.726564	0.728063	0.727034	0.729184
GCA_030410045.1_a-proteobacteria_Marivivens_donghaensis_CECT_8947	0.921164	0.757178	0.963891	0.753539	0.753048	0.920354	1	0.743283	1	0.724507	0.719497	0.722211	0.71994	0.719939	0.72036	0.721156	0.721887	0.72083	0.721223	0.725149	0.725077	0.721307	0.723027	0.725471	0.722579
GCF_000382265.1_a-proteobacteria_Yoonia_vestfoldensis_DSM_16212	0.722984	0.72754	0.725869	0.731196	0.732727	0.723195	0.725501	0.731433	0.725393	1	0.752465	0.73861	0.75412	0.75412	0.735304	0.742545	0.754649	0.741279	0.815355	0.880087	0.88009	0.81532	0.748967	0.755442	0.761069
GCF_002797915.1_a-proteobacteria_Yoonia_maricola_DSM_29128	0.717679	0.720826	0.717824	0.720049	0.72001	0.717801	0.718438	0.719959	0.718273	0.751819	1	0.742908	0.751608	0.751609	0.732984	0.744177	0.796738	0.743775	0.750511	0.751662	0.751631	0.750582	0.752738	0.749966	0.783631
GCF_003003285.1_a-proteobacteria_Yoonia_maritima_DSM_101533	0.721374	0.723887	0.723103	0.718974	0.720331	0.721351	0.722096	0.719256	0.722223	0.736998	0.743667	1	0.740337	0.740335	0.73451	0.774332	0.74647	0.773699	0.734786	0.736918	0.736865	0.734879	0.735726	0.773932	0.745325
GCF_003058085.1_a-proteobacteria_Yoonia_sediminilitoris_DSM_29955	0.718371	0.722324	0.720395	0.722962	0.724044	0.718227	0.719092	0.722057	0.719089	0.752337	0.751829	0.73945	1	0.99999	0.733445	0.74127	0.752461	0.74177	0.750071	0.752873	0.752851	0.750186	0.743689	0.750566	0.755605
GCF_003337495.1_a-proteobacteria_Yoonia_sediminilitoris_CECT_8284	0.718407	0.722317	0.720554	0.722994	0.72411	0.718267	0.719299	0.722115	0.719296	0.752454	0.752021	0.739697	0.999991	1	0.73346	0.741558	0.752543	0.742109	0.750265	0.753022	0.753001	0.750381	0.743578	0.750654	0.755682
GCF_014199395.1_a-proteobacteria_Yoonia_ponticola_DSM_101064	0.719956	0.724946	0.727572	0.722303	0.732067	0.720388	0.721913	0.719713	0.721815	0.73561	0.733717	0.7354	0.733276	0.733245	1	0.73738	0.735846	0.736417	0.73175	0.734814	0.734793	0.731798	0.734929	0.74141	0.737128
GCF_022096995.1_a-proteobacteria_Yoonia_sp._I_8.24	0.718848	0.72313	0.71983	0.716724	0.717204	0.719398	0.719987	0.718861	0.719994	0.741092	0.743955	0.773779	0.741632	0.741631	0.735948	1	0.74628	0.902396	0.74157	0.741669	0.741648	0.74162	0.735853	0.806109	0.747589
GCF_023015625.1_a-proteobacteria_Yoonia_sp._F2084L	0.719943	0.721042	0.720446	0.722393	0.722842	0.719797	0.720998	0.720687	0.720981	0.753432	0.796756	0.746302	0.752932	0.752933	0.734942	0.746295	1	0.745613	0.751587	0.754794	0.75475	0.751734	0.754283	0.752006	0.786766
GCF_030547355.1_a-proteobacteria_Yoonia_sp._1_MG-2023_D2R19	0.718831	0.723182	0.718598	0.716726	0.716555	0.718427	0.71855	0.717681	0.718557	0.740228	0.743871	0.773623	0.742479	0.742525	0.735645	0.901698	0.745757	1	0.740103	0.740375	0.740418	0.74015	0.735331	0.805489	0.745224
GCF_034652235.1_a-proteobacteria_Yoonia_sp._67	0.718366	0.723222	0.721075	0.723518	0.723956	0.718538	0.721108	0.723093	0.721109	0.815819	0.750266	0.735109	0.750438	0.750438	0.732554	0.740678	0.751152	0.740513	1	0.817898	0.817944	0.999974	0.742788	0.751936	0.756767
GCF_034652255.1_a-proteobacteria_Yoonia_sp._76	0.723753	0.725525	0.725357	0.731523	0.73136	0.723696	0.725141	0.730601	0.725108	0.880846	0.751313	0.736563	0.752167	0.752168	0.732921	0.741045	0.753619	0.740344	0.818387	1	0.999951	0.818432	0.747195	0.753796	0.759033
GCF_034652275.1_a-proteobacteria_Yoonia_sp._72	0.724679	0.726217	0.725935	0.732331	0.731041	0.724261	0.725222	0.731314	0.725118	0.880401	0.751751	0.737039	0.753468	0.753467	0.73433	0.741361	0.754414	0.740798	0.817891	0.999989	1	0.81789	0.748247	0.753784	0.760326
GCF_035117555.1_a-proteobacteria_Yoonia_sp._67-2	0.718629	0.723454	0.721098	0.723729	0.723778	0.719128	0.720746	0.723894	0.72072	0.815175	0.750467	0.735497	0.750266	0.750266	0.732529	0.740692	0.752153	0.740078	0.999978	0.817866	0.817863	1	0.743931	0.752071	0.757381
GCF_900114675.1_a-proteobacteria_Yoonia_litorea_DSM_29433	0.720846	0.723289	0.728306	0.727142	0.731957	0.72158	0.722638	0.727228	0.722563	0.747865	0.753151	0.737293	0.742956	0.742955	0.733046	0.736046	0.7541	0.736255	0.744837	0.748166	0.748198	0.744906	1	0.742337	0.757528
GCF_900115105.1_a-proteobacteria_Yoonia_tamlensis_DSM_26879	0.723484	0.728566	0.72476	0.723808	0.723337	0.723997	0.724246	0.724049	0.724249	0.754509	0.750278	0.774104	0.750893	0.750893	0.740129	0.807297	0.753001	0.806019	0.752225	0.754906	0.754793	0.752421	0.74202	1	0.756305
GCF_900156505.1_a-proteobacteria_Yoonia_rosea_DSM_29591	0.72173	0.725211	0.723529	0.72484	0.725119	0.722221	0.723118	0.725981	0.723117	0.760353	0.784787	0.745451	0.755918	0.755918	0.735695	0.746448	0.786505	0.745605	0.756588	0.759638	0.759705	0.756582	0.756589	0.756003	1
