# Supplementary material for: The Phylogeny and Metabolic Potentials of an Aromatics-Degrading Marivivens Bacterium Isolated from Intertidal Seawater in East China Sea
Source: Microorganisms. 2024 Jun 27;12(7):1308. doi: 10.3390/microorganisms12071308 (PMC11278965; doi:10.3390/microorganisms12071308)
Supplement: Supplementary file 1 [file microorganisms-12-01308-s001.zip › Table S3.xlsx]

## Sheet: Sheet1
#Table S3: The AAI values and aligned percentage between strain LCG002 and other strains.
	Aestuarium_zhoushanense_G7	Marivivens_aquimaris_GSB7	Marivivens_donghaensis_CECT_8947	Marivivens_donghaensis_HF1	Marivivens_donghaensis_KCTC_42776	Marivivens_geojensis_FJ12	Marivivens_niveibacter_MCCC_1A06712	Marivivens_sp._JLT3646_JLT3646	Marivivens_sp._LCG002_LCG002	Yoonia_litorea_DSM_29433	Yoonia_maricola_DSM_29128	Yoonia_maritima_DSM_101533	Yoonia_ponticola_DSM_101064	Yoonia_rosea_DSM_29591	Yoonia_sediminilitoris_CECT_8284	Yoonia_sediminilitoris_DSM_29955	Yoonia_sp._1_MG-2023_D2R19	Yoonia_sp._67	Yoonia_sp._67-2	Yoonia_sp._72	Yoonia_sp._76	Yoonia_sp._F2084L	Yoonia_sp._I_8.24	Yoonia_tamlensis_DSM_26879	Yoonia_vestfoldensis_DSM_16212
Aestuarium_zhoushanense_G7	-	75.08	98.1	74.56	98.1	96.36	76.5	96.4	72.4	68.87	68.09	68.49	68.18	68.74	68.26	68.25	67.99	67.85	67.93	68.26	68.29	68.33	68.29	68.29	68.27
Marivivens_aquimaris_GSB7	75.08	-	74.27	96.97	74.27	74.16	72.87	74.25	70.22	67.6	66.81	66.97	67.35	67.38	66.62	66.62	66.77	66.43	66.46	66.68	66.68	66.87	66.83	67.04	67.05
Marivivens_donghaensis_CECT_8947	98.1	74.27	-	74.45	100	96.66	76.33	96.95	72.19	68.54	68.4	68.62	67.87	68.88	68.21	68.21	68.18	68.14	68.16	68.58	68.57	68.55	68.36	68.3	68.48
Marivivens_donghaensis_HF1	74.56	96.97	74.45	-	74.45	74.15	72.82	74.29	70.34	67.32	67.01	67.07	66.75	67.51	66.85	66.85	66.88	66.55	66.59	66.93	66.9	67.13	66.97	67.1	67.14
Marivivens_donghaensis_KCTC_42776	98.1	74.27	100	74.45	-	96.66	76.33	96.94	72.21	68.55	68.42	68.68	67.89	68.86	68.23	68.22	68.21	68.1	68.15	68.59	68.58	68.55	68.38	68.31	68.46
Marivivens_geojensis_FJ12	96.36	74.16	96.66	74.15	96.66	-	76.27	98.31	72.14	68.44	68.27	68.57	67.66	68.76	68	68	68.02	67.86	67.9	68.38	68.36	68.38	68.26	68.3	68.29
Marivivens_niveibacter_MCCC_1A06712	76.5	72.87	76.33	72.82	76.33	76.27	-	76.32	70.61	67.8	67.39	67.72	66.8	67.73	67.23	67.23	67.03	66.98	67.03	67.13	67.12	67.15	67.32	67.6	67.08
Marivivens_sp._JLT3646_JLT3646	96.4	74.25	96.95	74.29	96.94	98.31	76.32	-	71.98	68.3	68.16	68.56	67.79	68.69	67.87	67.87	67.87	67.76	67.81	68.41	68.39	68.29	68.09	68.24	68.24
Marivivens_sp._LCG002_LCG002	72.4	70.22	72.19	70.34	72.21	72.14	70.61	71.98	-	68.5	68.35	68.59	67.78	68.65	67.94	67.94	68.08	68.05	68.11	68.17	68.16	67.94	68.25	68.24	68.36
Yoonia_litorea_DSM_29433	68.87	67.6	68.54	67.32	68.55	68.44	67.8	68.3	68.5	-	78.42	74.67	71.49	78.91	74.6	74.6	73.86	74.43	74.51	74.77	74.76	78.58	74.01	74.24	74.64
Yoonia_maricola_DSM_29128	68.09	66.81	68.4	67.01	68.42	68.27	67.39	68.16	68.35	78.42	-	75.58	71.61	83.56	76.37	76.36	75.04	75.04	75.07	75.21	75.2	85.22	75.51	75.49	75.4
Yoonia_maritima_DSM_101533	68.49	66.97	68.62	67.07	68.68	68.57	67.72	68.56	68.59	74.67	75.58	-	71.79	76	75.29	75.29	82.5	74.24	74.24	74.45	74.42	75.96	82.76	82.68	74.66
Yoonia_ponticola_DSM_101064	68.18	67.35	67.87	66.75	67.89	67.66	66.8	67.79	67.78	71.49	71.61	71.79	-	72.1	71.46	71.47	71.53	70.56	70.59	70.63	70.63	71.73	71.76	71.92	70.67
Yoonia_rosea_DSM_29591	68.74	67.38	68.88	67.51	68.86	68.76	67.73	68.69	68.65	78.91	83.56	76	72.1	-	76.94	76.92	75.33	75.66	75.69	75.92	75.91	83.56	75.45	75.68	76.23
Yoonia_sediminilitoris_CECT_8284	68.26	66.62	68.21	66.85	68.23	68	67.23	67.87	67.94	74.6	76.37	75.29	71.46	76.94	-	100	74.43	73.94	74.02	74.25	74.23	76.56	74.59	74.99	74.38
Yoonia_sediminilitoris_DSM_29955	68.25	66.62	68.21	66.85	68.22	68	67.23	67.87	67.94	74.6	76.36	75.29	71.47	76.92	100	-	74.43	73.94	74.02	74.25	74.23	76.57	74.59	74.99	74.38
Yoonia_sp._1_MG-2023_D2R19	67.99	66.77	68.18	66.88	68.21	68.02	67.03	67.87	68.08	73.86	75.04	82.5	71.53	75.33	74.43	74.43	-	73.56	73.59	73.57	73.56	75.22	94.12	86.1	73.74
Yoonia_sp._67	67.85	66.43	68.14	66.55	68.1	67.86	66.98	67.76	68.05	74.43	75.04	74.24	70.56	75.66	73.94	73.94	73.56	-	99.98	84.72	84.72	75.03	73.65	74.35	84.56
Yoonia_sp._67-2	67.93	66.46	68.16	66.59	68.15	67.9	67.03	67.81	68.11	74.51	75.07	74.24	70.59	75.69	74.02	74.02	73.59	99.98	-	84.76	84.76	75.06	73.7	74.41	84.59
Yoonia_sp._72	68.26	66.68	68.58	66.93	68.59	68.38	67.13	68.41	68.17	74.77	75.21	74.45	70.63	75.92	74.25	74.25	73.57	84.72	84.76	-	100	75.71	73.86	74.47	91.59
Yoonia_sp._76	68.29	66.68	68.57	66.9	68.58	68.36	67.12	68.39	68.16	74.76	75.2	74.42	70.63	75.91	74.23	74.23	73.56	84.72	84.76	100	-	75.7	73.84	74.46	91.6
Yoonia_sp._F2084L	68.33	66.87	68.55	67.13	68.55	68.38	67.15	68.29	67.94	78.58	85.22	75.96	71.73	83.56	76.56	76.57	75.22	75.03	75.06	75.71	75.7	-	75.76	75.53	76.04
Yoonia_sp._I_8.24	68.29	66.83	68.36	66.97	68.38	68.26	67.32	68.09	68.25	74.01	75.51	82.76	71.76	75.45	74.59	74.59	94.12	73.65	73.7	73.86	73.84	75.76	-	86.42	73.91
Yoonia_tamlensis_DSM_26879	68.29	67.04	68.3	67.1	68.31	68.3	67.6	68.24	68.24	74.24	75.49	82.68	71.92	75.68	74.99	74.99	86.1	74.35	74.41	74.47	74.46	75.53	86.42	-	74.72
Yoonia_vestfoldensis_DSM_16212	68.27	67.05	68.48	67.14	68.46	68.29	67.08	68.24	68.36	74.64	75.4	74.66	70.67	76.23	74.38	74.38	73.74	84.56	84.59	91.59	91.6	76.04	73.91	74.72	-
