# Supplementary material for: The Phylogeny and Metabolic Potentials of an Aromatics-Degrading Marivivens Bacterium Isolated from Intertidal Seawater in East China Sea
Source: Microorganisms. 2024 Jun 27;12(7):1308. doi: 10.3390/microorganisms12071308 (PMC11278965; doi:10.3390/microorganisms12071308)
Supplement: Supplementary file 1 [file microorganisms-12-01308-s001.zip › Table S4.xlsx]

## Sheet: Sheet1
#Table S4: The DDH value and aligned percentage between strain LCG002 and other strains.
	Aestuarium_zhoushanense_G7	Marivivens_aquimaris_GSB7	Marivivens_donghaensis_CECT_8947	Marivivens_donghaensis_HF1	Marivivens_donghaensis_KCTC_42776	Marivivens_geojensis_FJ12	Marivivens_niveibacter_MCCC_1A06712	Marivivens_sp._JLT3646_JLT3646	Marivivens_sp._LCG002_LCG002	Yoonia_litorea_DSM_29433	Yoonia_maricola_DSM_29128	Yoonia_maritima_DSM_101533	Yoonia_ponticola_DSM_101064	Yoonia_rosea_DSM_29591	Yoonia_sediminilitoris_CECT_8284	Yoonia_sediminilitoris_DSM_29955	Yoonia_sp._1_MG-2023_D2R19	Yoonia_sp._67	Yoonia_sp._67-2	Yoonia_sp._72	Yoonia_sp._76	Yoonia_sp._F2084L	Yoonia_sp._I_8.24	Yoonia_tamlensis_DSM_26879	Yoonia_vestfoldensis_DSM_16212
Aestuarium_zhoushanense_G7	-	17.5	78.7	17.2	78.7	65.6	19.6	69.2	15.4	13.8	13.4	13.5	13.8	13.5	13.3	13.3	13.4	13.3	13.3	13.5	13.5	13.5	13.4	13.7	13.5
Marivivens_aquimaris_GSB7	17.5	-	16.9	74.4	16.9	16.6	15.5	16.8	15.3	13.7	13.2	13.2	13.6	13.5	13.3	13.3	13.2	13.3	13.3	13.7	13.7	13.3	13.2	13.3	13.7
Marivivens_donghaensis_CECT_8947	78.7	16.9	-	17.5	100	78	19.6	81.4	15.5	13.6	13.4	13.5	13.5	13.5	13.2	13.2	13.4	13.3	13.3	13.5	13.5	13.5	13.4	13.7	13.5
Marivivens_donghaensis_HF1	17.2	74.4	17.5	-	17.5	17.2	15.5	17.2	15.5	13.6	13.3	13.3	13.3	13.4	13.2	13.2	13.2	13.2	13.2	13.8	13.8	13.3	13.2	13.3	13.6
Marivivens_donghaensis_KCTC_42776	78.7	16.9	100	17.5	-	78.1	19.7	81.4	15.5	13.6	13.4	13.5	13.5	13.5	13.2	13.2	13.4	13.3	13.3	13.5	13.5	13.5	13.4	13.7	13.5
Marivivens_geojensis_FJ12	65.6	16.6	78	17.2	78.1	-	19.2	85.5	15.2	13.5	13.3	13.5	13.5	13.4	13.2	13.2	13.3	13.3	13.3	13.6	13.6	13.4	13.3	13.6	13.4
Marivivens_niveibacter_MCCC_1A06712	19.6	15.5	19.6	15.5	19.7	19.2	-	19.2	14.6	13.3	13.2	13.8	13.4	13.5	13.2	13.2	13.4	13.3	13.3	13.6	13.6	13.4	13.5	13.8	13.6
Marivivens_sp._JLT3646_JLT3646	69.2	16.8	81.4	17.2	81.4	85.5	19.2	-	15.2	13.5	13.4	13.5	13.6	13.4	13.3	13.3	13.3	13.4	13.4	13.5	13.5	13.4	13.3	13.6	13.6
Marivivens_sp._LCG002_LCG002	15.4	15.3	15.5	15.5	15.5	15.2	14.6	15.2	-	13.6	13.4	13.4	13.3	13.6	13.4	13.4	13.3	13.4	13.5	13.7	13.7	13.4	13.4	13.6	13.7
Yoonia_litorea_DSM_29433	13.8	13.7	13.6	13.6	13.6	13.5	13.3	13.5	13.6	-	16.2	14.2	14	17.9	14.4	14.4	14	14.8	14.8	15.5	15.5	16.6	14.1	14.5	15.6
Yoonia_maricola_DSM_29128	13.4	13.2	13.4	13.3	13.4	13.3	13.2	13.4	13.4	16.2	-	14.5	13.6	24.4	15.1	15.1	14.2	15.4	15.4	15.6	15.6	30.1	14.5	14.8	15.6
Yoonia_maritima_DSM_101533	13.5	13.2	13.5	13.3	13.5	13.5	13.8	13.5	13.4	14.2	14.5	-	14	15.2	14.3	14.3	22.7	14.3	14.3	14.2	14.2	14.8	22.1	22.2	14.3
Yoonia_ponticola_DSM_101064	13.8	13.6	13.5	13.3	13.5	13.5	13.4	13.6	13.3	14	13.6	14	-	14.1	13.7	13.7	13.9	13.7	13.7	13.6	13.6	13.6	14	14.3	13.6
Yoonia_rosea_DSM_29591	13.5	13.5	13.5	13.4	13.5	13.4	13.5	13.4	13.6	17.9	24.4	15.2	14.1	-	15.5	15.5	15	16.1	16.1	18.2	18.2	25.1	15.3	16.2	17.2
Yoonia_sediminilitoris_CECT_8284	13.3	13.3	13.2	13.2	13.2	13.2	13.2	13.3	13.4	14.4	15.1	14.3	13.7	15.5	-	100	14.3	14.7	14.7	15.3	15.3	15.3	14.2	15.1	15.4
Yoonia_sediminilitoris_DSM_29955	13.3	13.3	13.2	13.2	13.2	13.2	13.2	13.3	13.4	14.4	15.1	14.3	13.7	15.5	100	-	14.3	14.7	14.7	15.2	15.2	15.3	14.2	15.1	15.4
Yoonia_sp._1_MG-2023_D2R19	13.4	13.2	13.4	13.2	13.4	13.3	13.4	13.3	13.3	14	14.2	22.7	13.9	15	14.3	14.3	-	14.1	14.1	14.4	14.4	14.7	61.5	35.5	14.3
Yoonia_sp._67	13.3	13.3	13.3	13.2	13.3	13.3	13.3	13.4	13.4	14.8	15.4	14.3	13.7	16.1	14.7	14.7	14.1	-	100	34	34	15.4	14.2	15.4	32.9
Yoonia_sp._67-2	13.3	13.3	13.3	13.2	13.3	13.3	13.3	13.4	13.5	14.8	15.4	14.3	13.7	16.1	14.7	14.7	14.1	100	-	34.2	34.2	15.4	14.2	15.4	33.1
Yoonia_sp._72	13.5	13.7	13.5	13.8	13.5	13.6	13.6	13.5	13.7	15.5	15.6	14.2	13.6	18.2	15.3	15.2	14.4	34	34.2	-	100	15.9	14.5	16.5	54
Yoonia_sp._76	13.5	13.7	13.5	13.8	13.5	13.6	13.6	13.5	13.7	15.5	15.6	14.2	13.6	18.2	15.3	15.2	14.4	34	34.2	100	-	15.9	14.5	16.5	53.9
Yoonia_sp._F2084L	13.5	13.3	13.5	13.3	13.5	13.4	13.4	13.4	13.4	16.6	30.1	14.8	13.6	25.1	15.3	15.3	14.7	15.4	15.4	15.9	15.9	-	14.6	15.2	15.5
Yoonia_sp._I_8.24	13.4	13.2	13.4	13.2	13.4	13.3	13.5	13.3	13.4	14.1	14.5	22.1	14	15.3	14.2	14.2	61.5	14.2	14.2	14.5	14.5	14.6	-	37.9	14.5
Yoonia_tamlensis_DSM_26879	13.7	13.3	13.7	13.3	13.7	13.6	13.8	13.6	13.6	14.5	14.8	22.2	14.3	16.2	15.1	15.1	35.5	15.4	15.4	16.5	16.5	15.2	37.9	-	16.5
Yoonia_vestfoldensis_DSM_16212	13.5	13.7	13.5	13.6	13.5	13.4	13.6	13.6	13.7	15.6	15.6	14.3	13.6	17.2	15.4	15.4	14.3	32.9	33.1	54	53.9	15.5	14.5	16.5	-
