# Supplementary material for: The Phylogeny and Metabolic Potentials of an Aromatics-Degrading Marivivens Bacterium Isolated from Intertidal Seawater in East China Sea
Source: Microorganisms. 2024 Jun 27;12(7):1308. doi: 10.3390/microorganisms12071308 (PMC11278965; doi:10.3390/microorganisms12071308)
Supplement: Supplementary file 1 [file microorganisms-12-01308-s001.zip › Table S5.xlsx]

## Sheet: Sheet1
#Table S5: The glycoside hydrolase genes predicted in strain LCG002.
Locus tag	Annotation	Sequence specificity
Glycoside transporter
QQG91_RS00190	ABC transporter substrate-binding protein
QQG91_RS00195	sugar ABC transporter permease
QQG91_RS00200	carbohydrate ABC transporter permease
QQG91_RS00205	sn-glycerol-3-phosphate ABC transporter ATP-binding protein UgpC
QQG91_RS03605	sugar ABC transporter substrate-binding protein
QQG91_RS03610	sugar ABC transporter ATP-binding protein
QQG91_RS03615	sugar ABC transporter permease
QQG91_RS03680	extracellular solute-binding protein
QQG91_RS03685	sugar ABC transporter permease
QQG91_RS03690	carbohydrate ABC transporter permease
QQG91_RS03695	sn-glycerol-3-phosphate ABC transporter ATP-binding protein UgpC
QQG91_RS05235	ABC transporter ATP-binding protein
QQG91_RS05240	ABC transporter permease
QQG91_RS05245	ABC transporter permease
QQG91_RS05250	ABC transporter substrate-binding protein
QQG91_RS06020	sugar ABC transporter substrate-binding protein	strain-specific
QQG91_RS06025	sugar ABC transporter permease	strain-specific
QQG91_RS06030	carbohydrate ABC transporter permease	strain-specific
QQG91_RS06035	sn-glycerol-3-phosphate ABC transporter ATP-binding protein UgpC
QQG91_RS07385	extracellular solute-binding protein	strain-specific
QQG91_RS07390	sugar ABC transporter permease	strain-specific
QQG91_RS07395	carbohydrate ABC transporter permease	strain-specific
QQG91_RS07405	sn-glycerol-3-phosphate ABC transporter ATP-binding protein UgpC	strain-specific
QQG91_RS08350	ABC transporter substrate-binding protein
QQG91_RS08355	sugar ABC transporter permease
QQG91_RS08360	carbohydrate ABC transporter permease
QQG91_RS08365	ATP-binding cassette domain-containing protein
QQG91_RS08525	sn-glycerol-3-phosphate ABC transporter ATP-binding protein UgpC
QQG91_RS08535	carbohydrate ABC transporter permease
QQG91_RS08540	sugar ABC transporter permease
QQG91_RS08545	extracellular solute-binding protein
QQG91_RS09095	sn-glycerol-3-phosphate ABC transporter ATP-binding protein UgpC
QQG91_RS09100	ABC transporter permease subunit
QQG91_RS09105	ABC transporter permease subunit
QQG91_RS09110	extracellular solute-binding protein
QQG91_RS09935	ABC transporter substrate-binding protein
QQG91_RS09940	ABC transporter permease
QQG91_RS09945	sugar ABC transporter ATP-binding protein
QQG91_RS10210	sugar ABC transporter substrate-binding protein
QQG91_RS10215	sugar ABC transporter permease
QQG91_RS10220	carbohydrate ABC transporter permease
QQG91_RS10225	ABC transporter ATP-binding protein
QQG91_RS11185	extracellular solute-binding protein
QQG91_RS11190	sugar ABC transporter permease
QQG91_RS11195	carbohydrate ABC transporter permease
QQG91_RS11200	sn-glycerol-3-phosphate ABC transporter ATP-binding protein UgpC
QQG91_RS13845	maltose/maltodextrin ABC transporter substrate-binding protein MalE	strain-specific
QQG91_RS13850	maltose ABC transporter permease MalF	strain-specific
QQG91_RS13855	maltose ABC transporter permease MalG	strain-specific
QQG91_RS14875	substrate-binding domain-containing protein
QQG91_RS14880	ABC transporter permease
QQG91_RS14885	ATP-binding cassette domain-containing protein
QQG91_RS15380	ATP-binding cassette domain-containing protein
QQG91_RS15385	ABC transporter permease
QQG91_RS15390	substrate-binding domain-containing protein
Glycoside utilizing enzymes
QQG91_RS01875	glucuronate isomerase	strain-specific
QQG91_RS01880	glycoside hydrolase family 88 protein
QQG91_RS01885	pectinesterase family protein	strain-specific
QQG91_RS02025	alpha/beta hydrolase
QQG91_RS02030	DUF309 domain-containing protein
QQG91_RS02035	2,3-epoxybenzoyl-CoA dihydrolase	strain-specific
QQG91_RS02040	benzoyl-CoA 2,3-epoxidase subunit BoxB	strain-specific
