# Supplementary material for: The Phylogeny and Metabolic Potentials of an Aromatics-Degrading Marivivens Bacterium Isolated from Intertidal Seawater in East China Sea
Source: Microorganisms. 2024 Jun 27;12(7):1308. doi: 10.3390/microorganisms12071308 (PMC11278965; doi:10.3390/microorganisms12071308)
Supplement: Supplementary file 1 [file microorganisms-12-01308-s001.zip › Table S6.xlsx]

## Sheet: Sheet1
#Table S6: The amino acid related and extracellular (signalP-fused) peptidases genes predicted in strain LCG002.
Locus tag	Annotation	Signal peptide
Amino acid related genes
QQG91_RS01330	amino acid ABC transporter substrate-binding protein
QQG91_RS01335	ABC transporter permease subunit
QQG91_RS01340	ABC transporter permease subunit
QQG91_RS01345	amino acid ABC transporter ATP-binding protein
QQG91_RS04790	transporter substrate-binding domain-containing protein
QQG91_RS06655	ABC transporter substrate-binding protein
QQG91_RS06660	ABC transporter ATP-binding protein
QQG91_RS06665	ABC transporter ATP-binding protein
QQG91_RS06670	branched-chain amino acid ABC transporter permease
QQG91_RS06675	branched-chain amino acid ABC transporter permease
QQG91_RS07980	ABC transporter substrate-binding protein
QQG91_RS07990	ABC transporter permease subunit
QQG91_RS07995	ABC transporter permease subunit
QQG91_RS08000	ABC transporter ATP-binding protein
QQG91_RS08005	dipeptide ABC transporter ATP-binding protein
QQG91_RS08145	substrate-binding protein
QQG91_RS08150	branched-chain amino acid ABC transporter permease
QQG91_RS08155	branched-chain amino acid ABC transporter permease
QQG91_RS08160	ABC transporter ATP-binding protein
QQG91_RS08165	ABC transporter ATP-binding protein
QQG91_RS09655	amino acid ABC transporter ATP-binding protein
QQG91_RS09660	transporter substrate-binding domain-containing protein
QQG91_RS09665	ABC transporter permease subunit
QQG91_RS09670	amino acid ABC transporter permease
QQG91_RS11790	ATP-binding cassette domain-containing protein
QQG91_RS11795	ATP-binding cassette domain-containing protein
QQG91_RS11800	ABC transporter permease subunit
QQG91_RS11805	oligopeptide ABC transporter permease OppB
QQG91_RS11810	peptide ABC transporter substrate-binding protein
QQG91_RS15055	glycine betaine ABC transporter substrate-binding protein
QQG91_RS15060	proline/glycine betaine ABC transporter permease
QQG91_RS15065	glycine betaine/L-proline ABC transporter ATP-binding protein
QQG91_RS10095	choline ABC transporter substrate-binding protein
QQG91_RS10100	choline ABC transporter permease subunit
QQG91_RS10105	choline ABC transporter ATP-binding protein
Extracellular (signal-fused) peptidases
QQG91_RS00305	S41 family peptidase	SP(Sec/SPI) CS pos: 28-29. LLA-QE. Pr: 0.7340
QQG91_RS00310	peptidase M23	SP(Sec/SPI) CS pos: 18-19. VVA-QD. Pr: 0.8565
QQG91_RS01445	S1 family peptidase	SP(Sec/SPI) CS pos: 19-20. ANA-QD. Pr: 0.9844
QQG91_RS02775	M48 family metallopeptidase	LIPO(Sec/SPII) CS pos: 16-17. LAG-CA. Pr: 0.9998
QQG91_RS03980	Do family serine endopeptidase	SP(Sec/SPI) CS pos: 21-22. VLA-QD. Pr: 0.9530
QQG91_RS04605	M23 family metallopeptidase	LIPO(Sec/SPII) CS pos: 22-23. LTA-CS. Pr: 0.9989
QQG91_RS09240	D-alanyl-D-alanine carboxypeptidase family protein	SP(Sec/SPI) CS pos: 25-26. ALA-QS. Pr: 0.6465
