# Supplementary material for: The Phylogeny and Metabolic Potentials of an Aromatics-Degrading Marivivens Bacterium Isolated from Intertidal Seawater in East China Sea
Source: Microorganisms. 2024 Jun 27;12(7):1308. doi: 10.3390/microorganisms12071308 (PMC11278965; doi:10.3390/microorganisms12071308)
Supplement: Supplementary file 1 [file microorganisms-12-01308-s001.zip › Table S7.xlsx]

## Sheet: Sheet1
#Table S7: The genes involved in utilization of carboxylates.
Locus tag	Annotation	Sequence specificity
Carboxylates
QQG91_RS01955	fumarylacetoacetate hydrolase family protein
QQG91_RS01960	maleylacetoacetate isomerase	strain-specific
QQG91_RS04865	ATP-binding protein
QQG91_RS04870	sigma-54 dependent transcriptional regulator
QQG91_RS04875	DctP family TRAP transporter solute-binding subunit
QQG91_RS04880	TRAP transporter small permease
QQG91_RS04885	TRAP transporter large permease
QQG91_RS15525	sodium:solute symporter family protein
QQG91_RS08950	tripartite tricarboxylate transporter permease
QQG91_RS08955	tripartite tricarboxylate transporter substrate-binding protein
QQG91_RS08960	response regulator transcription factor
QQG91_RS08965	sensor histidine kinase
QQG91_RS03850	tripartite tricarboxylate transporter permease
QQG91_RS03855	tripartite tricarboxylate transporter TctB family protein
QQG91_RS03860	tripartite tricarboxylate transporter substrate-binding protein
QQG91_RS03865	response regulator transcription factor
QQG91_RS03870	sensor histidine kinase
QQG91_RS09180	sodium-dependent bicarbonate transport family permease
QQG91_RS08170	acetate--CoA ligase
QQG91_RS15515	acetate--CoA ligase
QQG91_RS03190	propionyl-CoA synthetase
QQG91_RS07150	iron-containing alcohol dehydrogenase	strain-specific
QQG91_RS02640	NAD(P)H-dependent oxidoreductase subunit E	strain-specific
QQG91_RS02645	formate dehydrogenase subunit alpha
Tungstate transporter genes
QQG91_RS02595	ABC transporter permease	strain-specific
QQG91_RS02600	ATP-binding cassette domain-containing protein	strain-specific
QQG91_RS02605	substrate-binding domain-containing protein	strain-specific
