# Supplementary material for: The Phylogeny and Metabolic Potentials of an Aromatics-Degrading Marivivens Bacterium Isolated from Intertidal Seawater in East China Sea
Source: Microorganisms. 2024 Jun 27;12(7):1308. doi: 10.3390/microorganisms12071308 (PMC11278965; doi:10.3390/microorganisms12071308)
Supplement: Supplementary file 1 [file microorganisms-12-01308-s001.zip › Table S8.xlsx]

## Sheet: Sheet1
#Table S8: The genes involved in degradation of aromatic monomers and aromatic acids.
Locus tag	Annotation	Sequence specificity
Aromatic monomers
QQG91_RS02050	benzoyl-CoA 2,3-epoxidase subunit BoxA
QQG91_RS02040	benzoyl-CoA 2,3-epoxidase subunit BoxB	specific
QQG91_RS01965	3-hydroxybenzoate 6-monooxygenase	specific
QQG91_RS02035	2,3-epoxybenzoyl-CoA dihydrolase	specific
QQG91_RS15495	4-hydroxybenzoate 3-monooxygenase
QQG91_RS13605	protocatechuate 3,4-dioxygenase subunit alpha
QQG91_RS13600	protocatechuate 3,4-dioxygenase subunit beta
QQG91_RS01585	lyase family protein
QQG91_RS04500	carboxymuconolactone decarboxylase family protein
QQG91_RS08370	carboxymuconolactone decarboxylase family protein
QQG91_RS13595	4-carboxymuconolactone decarboxylase
QQG91_RS01595	3-oxoadipate enol-lactonase
Aromatic acids
QQG91_RS02020	benzoate-CoA ligase family protein	specific
QQG91_RS14365	homogentisate 1,2-dioxygenase	specific
QQG91_RS01960	maleylacetoacetate isomerase	specific
QQG91_RS14370	fumarylacetoacetase	specific
QQG91_RS01920	phenylacetate--CoA ligase	specific
QQG91_RS01890	1,2-phenylacetyl-CoA epoxidase subunit A	specific
QQG91_RS01900	1,2-phenylacetyl-CoA epoxidase subunit PaaC	specific
QQG91_RS01935	phenylacetic acid degradation bifunctional protein PaaZ	specific
