# Supplementary material for: The Phylogeny and Metabolic Potentials of an Aromatics-Degrading Marivivens Bacterium Isolated from Intertidal Seawater in East China Sea
Source: Microorganisms. 2024 Jun 27;12(7):1308. doi: 10.3390/microorganisms12071308 (PMC11278965; doi:10.3390/microorganisms12071308)
Supplement: Supplementary file 1 [file microorganisms-12-01308-s001.zip › Table S9.xlsx]

## Sheet: Sheet1
#Table S9: The genes involved in utilization of carbonmonoxide and hydrogen.
Locus tag	Annotation
Carbonmonoxide
QQG91_RS04800	(2Fe-2S)-binding protein
QQG91_RS04805	xanthine dehydrogenase family protein molybdopterin-binding subunit
QQG91_RS04810	FAD binding domain-containing protein
QQG91_RS01710	carbon monoxide dehydrogenase subunit G
Hydrogen
QQG91_RS12160	hydrogenase expression/formation protein HypE
QQG91_RS12165	hydrogenase formation protein HypD
QQG91_RS12170	HypC/HybG/HupF family hydrogenase formation chaperone
QQG91_RS12175	sigma-54 dependent transcriptional regulator
QQG91_RS12180	hydrogenase nickel incorporation protein HypB
QQG91_RS12185	hydrogenase maturation nickel metallochaperone HypA
QQG91_RS12190	hypothetical protein
QQG91_RS12195	[NiFe]-hydrogenase assembly chaperone HybE
QQG91_RS12200	hydrogenase expression/formation protein
QQG91_RS12205	hydrogenase accessory protein
QQG91_RS12210	HypC/HybG/HupF family hydrogenase formation chaperone
QQG91_RS12215	HyaD/HybD family hydrogenase maturation endopeptidase
QQG91_RS12220	Ni/Fe-hydrogenase, b-type cytochrome subunit
QQG91_RS12225	hypothetical protein
QQG91_RS12230	nickel-dependent hydrogenase large subunit
QQG91_RS12235	hydrogenase small subunit
QQG91_RS12240	carbamoyltransferase HypF
QQG91_RS12245	nickel-dependent hydrogenase large subunit
QQG91_RS12250	HupU protein
QQG91_RS12255	histidine kinase dimerization/phospho-acceptor domain-containing protein
